# Supplementary material for: LncRNA DUXAP8 induces breast cancer radioresistance by modulating the PI3K/AKT/mTOR pathway and the EZH2-E-cadherin/RHOB pathway
Source: Cancer Biol Ther. 2022 Nov 3;23(1):1–13. doi: 10.1080/15384047.2022.2132008 (PMC9635553; doi:10.1080/15384047.2022.2132008)
Supplement: Supplemental Material [file KCBT_A_2132008_SM6119.zip]

Archive with 5 entries (5 files):
- Figure S1 (1).JPG
- Figure S2.JPG
- Figure S3.JPG
- MCF_7_STR_report_Final (1).docx
- Original WB blot of caspase 8.TIF
